# Supplementary material for: Cryo-EM structures of human ABCB7 reveal the molecular basis of mitochondrial matrix heme export
Source: Commun Biol. 2026 May 9;9:970. doi: 10.1038/s42003-026-10223-x (PMC13376393; doi:10.1038/s42003-026-10223-x)
Supplement: Supplementary file 3 — Supplementary Data 1 [file 42003_2026_10223_MOESM3_ESM.xlsx]

## Sheet: Fig1a
Figure 1a
ATPase activity of each protein as a function of ATP concentration
Data are expressed as means ± SEM of three separate experiments using the same preparation.
			WT (detergent) (nmol/mg/min)				WT Nanodisc (nmol/mg/min)				E634Q (detergent) (nmol/mg/min)
	repeat	mM	#1	#2	#3	#4	#1	#2	#3	#4	#1	#2	#3	#4
	[ATP]	0	3.44511	5.16766	5.16766	5.16766	5.16766	1.72255	3.44511	5.16766	1.85506	7.42023	5.56517	5.56517
		0.25	13.7804	15.503	15.503	13.7804	24.1158	24.1158	24.1158	22.3932	5.56517	9.27529	9.27529	7.42023
		0.5	17.2255	17.2255	18.9481	17.2255	29.2834	29.2834	27.5609	27.5609	7.42023	9.27529	9.27529	7.42023
		1	18.9481	18.9481	17.2255	17.2255	34.4511	36.1736	32.7285	32.7285	9.27529	11.1303	9.27529	9.27529
		2	20.6706	22.3932	20.6706	20.6706	37.8962	39.6187	37.8962	39.6187	9.27529	11.1303	9.27529	9.27529
		3	20.6706	20.6706	22.3932	22.3932	44.7864	43.0638	41.3413	43.0638	12.9854	12.9854	12.9854	9.27529
		6	22.3932	24.1158	24.1158	24.1158	44.7864	46.509	44.7864	48.2315	11.1303	12.9854	12.9854	12.9854

## Sheet: Fig1b
	Figure 1b
	ATPase activities of detergent-purified ABCB7 measured in the presence of various porphyrins, with or without 1 mM reduced glutathione (GSH).
	Data are expressed as means ± SEM of three independent experiments performed using the same protein preparation.
			without GSH (nmol/mg/min)				with GSH (nmol/mg/min)				with OPT (nmol/mg/min)
		repeat	#1	#2	#3	#4	#1	#2	#3	#4	#1	#2	#3	#4
		Basal	36.0256	33.9423	23.3654	36.5064	36.4931	29.3608	35.7465	34.1525
		PPIX	34.2628	39.7115	33.4615	34.4712	34.3987	35.0426	36.8608	38.0919
		CP3	45	48.8462	53.9744	43.2532	48.7926	54.1714	50.1941	53.6222
		Biliverdin	25.2885	29.1346	24.2628	31.3782	36.3873	40.6676	30.6676	33.5464
		ZnMP	46.7628	33.6218	36.3462	43.5577	37.9214	37.9593	42.1449	39.2661
		PdMP	43.5577	39.7115	36.1859	41.3141	50.3456	50.8381	35.9896	36.1411
		SnMP	30.5769	34.4231	36.25	28.4936	26.1032	45.1562	38.3191	31.9934
		ZnPP	40.9936	42.1154	40.032	35.8654	44.8911	36.179	31.4631	38.2812
		Hemin	32.5	30.4167	32.0353	32.1795	43.2372	47.4038	55.9295	52.6923
		COPP	24.0064	35.7051	34.8397	26.891	118.077	108.462	121.474	105.668	36.9271	38.0556	36.3368	38.0729

## Sheet: Fig1c
Figure 1c
ATPase activities of detergent-purified wild-type ABCB7 and the E634Q mutant measured as a function of CoPP concentration in the presence of 1 mM GSH.
Data are expressed as means ± SEM of three independent experiments performed using the same protein preparation.
		uM	WT with CoPP (nmol/mg/min)			E634Q with CoPP (nmol/mg/min)
		repeat	#1	#2	#3	#1	#2	#3
		0	26	38.2	35.8	8.57372	5.04808	8.73397
		1	44.8	53.9	54.2	12.2596	10.8173	9.85577
		5	62.1	66.7	57.1	10.9776	9.21474	9.53526
		10	79.6	72.7	63.2	10.1763	9.05449	8.41346
		20	84.4	91.3	90	8.57372	9.05449	8.41346
		30	114.5	93.7	84.1	10.016	10.3365	10.3365
		35	122.7	109.4	84.9	10.3365	9.21474	9.69551
		40	125.6	113.2	109.9	10.9776	10.9776	10.9776

## Sheet: Fig1d
Figure 1d.
ATPase activities of detergent-purified ABCB7 measured in the presence of CoPP with GSH, or in the presence of the indicated thiol-containing compounds and reducing agents,
including reduced glutathione (GSH), oxidized glutathione (GSSG), ophthalmic acid (OPT), and dithiothreitol (DTT).
Data are expressed as means ± SEM of four independent experiments performed using the same protein preparation.
		(nmol/mg/min)
	repeat	CoPP:GSH	Basal	5mM GSH	5mM GSSG	5mM OPT	5mM DTT
	#1	118.077	35.7	19.6	-12.2	28.9	33.2
	#2	108.462	24.5	20.4	-11.5	26	33.8
	#3	121.474	36.5	14.9	-14.8	28.4	40
	#4	105.668	38.1	22	-12.7	25.2	30.4

## Sheet: Fig3e
Figure 3e
ATPase activities of substrate-binding mutants measured in the presence or absence of 40 µM CoPP and 1 mM GSH.
Substrate-stimulated ATPase activity is expressed as fold change relative to the basal activity of each mutant.
Data are expressed as means ± SEM of four independent experiments performed using the same protein preparation.
	repeat	WT	N378A	Q381A	R315A	R319A	R432A	R315/319/432A	F426A	M376A
	#1	3.28	1	1	1.04	1.1	0.92	0.62	1.47	1.31
	#2	3.2	1.12	0.8	0.92	1.07	1.05	0.73	1.65	1.24
	#3	4.52	1.16	0.79	0.99	1.09	0.96	0.66	1.49	1.3
	#4	3.37	1.16	0.81	1.14	1.04	0.87	0.63	1.49	1.22

## Sheet: Fig3f
Figure 3f
Absolute ATPase activity values used to calculate the fold changes shown in Figure 3e.
ATPase activities of substrate-binding mutants were measured in the presence or absence of 40 µM CoPP and 1 mM GSH.
Data are expressed as means ± SEM of four independent experiments performed using the same protein preparation.
		without CoPP (nmol/mg/min)				with CoPP (nmol/mg/min)
	repeat	#1	#2	#3	#4	#1	#2	#3	#4
	WT	36.0256	33.9423	23.3654	36.0256	118.077	108.462	121.474	113.42
	N378A	49.6329	52.6049	52.6049	50.3322	49.6329	58.8986	60.9965	58.3741
	Q381A	49.6329	53.479	56.6259	53.8287	49.6329	42.9895	44.9126	43.514
	R315A	100.133	99.1856	98.6174	95.9659	104.299	90.8523	97.6705	109.792
	R319A	177.216	154.678	162.254	170.019	195.776	166.042	176.079	176.079
	R432A	136.307	97.8598	115.663	115.474	124.754	102.405	110.928	100.133
	R315/319/432A	225.322	177.026	182.519	196.724	140.474	128.352	119.64	124.186
	F426A	85.1705	70.9659	79.8674	78.5417	124.943	117.178	118.693	116.989
	M376A	86.6856	71.7235	77.0265	82.5189	113.579	88.5795	99.7538	100.511
